# Supplementary material for: A Programmable and Portable Electromagnetic Microfluidic Platform for Droplet Manipulation
Source: Biosensors (Basel). 2026 Mar 31;16(4):196. doi: 10.3390/bios16040196 (PMC13114064; doi:10.3390/bios16040196)
Supplement: Supplementary file 1 [file biosensors-16-00196-s001.zip]

Archive with 4 entries (4 files):
- 3D_structure.png
- biosensors-4213080-supplementary-original.mp4
- contact_angle_variation.xlsx
- deviation_variation.xlsx
