# Supplementary material for: A Programmable and Portable Electromagnetic Microfluidic Platform for Droplet Manipulation
Source: Biosensors (Basel). 2026 Mar 31;16(4):196. doi: 10.3390/bios16040196 (PMC13114064; doi:10.3390/bios16040196)
Supplement: Supplementary file 1 [file biosensors-16-00196-s001.zip › contact_angle_variation.xlsx]

## Sheet: Sheet1
Heating duration (mins) Temperature (°)	60℃				80℃				100℃
	Contact angle 1	Contact angle 2	Contact angle 3	Average	Contact angle 1	Contact angle 2	Contact angle 3	Average	Contact angle 1	Contact angle 2	Contact angle 3	Average
1	106.3	104.4	108	106.233	119.1	118	120	119.033	121.1	119.8	123.5	121.467
5	119.4	120.7	118.2	119.433	121.5	120.5	123.8	121.933	120.2	119.1	121	120.1
10	116.8	117.2	115.2	116.4	121	121.4	122.5	121.633	125.6	127.6	126.2	126.467
