# Supplementary material for: A Programmable and Portable Electromagnetic Microfluidic Platform for Droplet Manipulation
Source: Biosensors (Basel). 2026 Mar 31;16(4):196. doi: 10.3390/bios16040196 (PMC13114064; doi:10.3390/bios16040196)
Supplement: Supplementary file 1 [file biosensors-16-00196-s001.zip › deviation_variation.xlsx]

## Sheet: Sheet1
Activation time (ms)	Deviation distance 1 (mm)	Deviation distance 2 (mm)	Deviation distance 3 (mm)	Deviation distance 4 (mm)	Deviation distance 5 (mm)	Average
50	0.405	0.414	0.422	0.39	0.4	0.4062
100	0.375	0.36	0.385	0.35	0.368	0.3676
150	0.3	0.312	0.302	0.281	0.291	0.2972
200	0.225	0.205	0.195	0.235	0.24	0.22
250	0.175	0.17	0.163	0.191	0.159	0.1716
300	0.1	0.096	0.09	0.12	0.118	0.1048
350	0.125	0.12	0.129	0.127	0.13	0.1262
400	0.15	0.14	0.154	0.155	0.143	0.1484
